# Supplementary material for: Airway-resident T cells from unexposed individuals cross-recognize SARS-CoV-2
Source: Nat Immunol. 2022 Aug 29;23(9):1324–9. doi: 10.1038/s41590-022-01292-1 (PMC9477726; doi:10.1038/s41590-022-01292-1)
Supplement: Source Data Fig. 1 — Raw data for each graph. [file 41590_2022_1292_MOESM4_ESM.xlsx]

## Sheet: Fig. 1
Fig. 1
A
CD4					CD8
Spike	NSP7	NSP12	NSP13		Spike	NSP7	NSP12	NSP13
0	0	0	0		0.078	0.1	0	0
6.15	6.09	5.89	6.2		0.39	0.47079	0	0.61087
0	0.05	0	0		0.003	0.034	0	0.028
0.074	0	0.11	0.19		0	0.063	0.042	0.097
5.41	5.05	3.9	6.18		0.511	0.401	0.441	0.453
3.67	3.36	2.99	3.44		0	0.00515	0	0.006
6.171	6.081	6.511	6.291		0.4376	0.33693	0.376	0.276
		3.53	2.9				0.853	0.723
		0.37					0.4027
2.85		3.51	6.87		0		0.34	0.82
B
CD4					CD8
Spike	NSP7	NSP12	NSP13		Spike	NSP7	NSP12	NSP13
0	0	0	0		0	0	0	0
0.19	0.38	0.094	0.46		0	0.079	0	0.087
0	0	0.055	0.062		0.06	0	0	0.084
0.074	0.077	0.28	0.19		0	0	0	0
0.41	0.37	0.15	0.66		0.19	0.11	0.14	0.22
0.29	0.36	0.069	0.066		0.18	0.15	0	0.16
0.87	0.65	0.81	0.67		0.31	0.42	0.13	0.18
		1.018	0.158				0.71	0.2
		0					0.27
0		0	0		0		0.034	0
C							D
TNFa			IFNg				CD4			CD8
CD4	CD8		CD4	CD8			TNFα	IFNγ		TNFα	IFNγ
0	0.078		0	0			0	0		0.078	0
6.15	0.39		0.19	0			6.15	0.19		0.39	0
0	0.003		0	0.06			0	0		0.003	0.06
0.074	0		0.074	0			0.074	0.074		0	0
5.41	0.511		0.41	0.19			5.41	0.41		0.511	0.19
3.67	0		0.29	0.18			3.67	0.29		0	0.18
6.171	0.4376		0.87	0.31			6.171	0.87		0.4376	0.31
2.85	0		0	0			2.85	0		0	0
0	0.1		0	0			0	0		0.1	0
6.09	0.47079		0.38	0.079			6.09	0.38		0.47079	0.079
0.05	0.034		0	0			0.05	0		0.034	0
0	0.063		0.077	0			0	0.077		0.063	0
5.05	0.401		0.37	0.11			5.05	0.37		0.401	0.11
3.36	0.00515		0.36	0.15			3.36	0.36		0.00515	0.15
6.081	0.33693		0.65	0.42			6.081	0.65		0.33693	0.42
0	0		0	0			0	0		0	0
5.89	0		0.094	0			5.89	0.094		0	0
0	0		0.055	0			0	0.055		0	0
0.11	0.042		0.28	0			0.11	0.28		0.042	0
3.9	0.441		0.15	0.14			3.9	0.15		0.441	0.14
2.99	0		0.069	0			2.99	0.069		0	0
6.511	0.376		0.81	0.13			6.511	0.81		0.376	0.13
3.53	0.853		1.018	0.71			3.53	1.018		0.853	0.71
0.37	0.4027		0	0.27			0.37	0		0.4027	0.27
3.51	0.34		0	0.034			3.51	0		0.34	0.034
0	0		0	0			0	0		0	0
6.2	0.61087		0.46	0.087			6.2	0.46		0.61087	0.087
0	0.028		0.062	0.084			0	0.062		0.028	0.084
0.19	0.097		0.19	0			0.19	0.19		0.097	0
6.18	0.453		0.66	0.22			6.18	0.66		0.453	0.22
3.44	0.006		0.066	0.16			3.44	0.066		0.006	0.16
6.291	0.276		0.67	0.18			6.291	0.67		0.276	0.18
2.9	0.723		0.158	0.2			2.9	0.158		0.723	0.2
6.87	0.82		0	0			6.87	0		0.82	0
E
TNF CD4	TNF/IFNg		TNF CD4	TNF/CD40L
0	0		0	0.34
6.15	0.24		6.15	2.41
0	0		0	0.1
0.074	0		0.074	0.074
5.41	0.39		5.41	2.53
3.67	0.21		3.67	1.85
6.171	1.19		6.171	3.44
2.85	0.56		2.85	1.11
0	0		0	0
6.09	0.34		6.09	2.54
0.05	0		0.05	0.12
0	0		0	0
5.05	0.37		5.05	1.56
3.36	0.36		3.36	1.22
6.081	0.96		6.081	2.95
0	0		0	0
5.89	0.094		5.89	1.68
0	0		0	0
0.11	0.055		0.11	0.055
3.9	0.11		3.9	1.24
2.99	0.069		2.99	0.76
6.511	1.02		6.511	2.99
3.53	0.91		3.53	3.17
0.37	0.096		0.37	0.19
3.51	0		3.51	0.88
0	0		0	0
6.2	0.51		6.2	2.97
0	0		0	0
0.19	0		0.19	0
6.18	0.63		6.18	2.65
3.44	0.13		3.44	1.91
6.291	0.94		6.291	3.26
2.9	0.56		2.9	2.46
6.87	0		6.87	3.41
