# Supplementary material for: Airway-resident T cells from unexposed individuals cross-recognize SARS-CoV-2
Source: Nat Immunol. 2022 Aug 29;23(9):1324–9. doi: 10.1038/s41590-022-01292-1 (PMC9477726; doi:10.1038/s41590-022-01292-1)
Supplement: Source Data Fig. 2 — Raw data for each graph. [file 41590_2022_1292_MOESM5_ESM.xlsx]

## Sheet: Fig. 2
Fig. 2
C									D
CD4									CD4
CD69-/CD103-		CD69-/CD103+		CD69+/CD103-		CD69+/CD103+			CD69-/CD103-		CD69-/CD103+		CD69+/CD103-		CD69+/CD103+
PBMC	BAL	PBMC	BAL	PBMC	BAL	PBMC	BAL		PBMC	BAL	PBMC	BAL	PBMC	BAL	PBMC	BAL
95.3	29	0.27	0	4.39	65.6	0	1.63		93.6	11.6	0.51	4.55	5.86	18.75	0.03	63
95.4	34.5	0.07	0.17	4.49	63	0	2.3		89.5	9.5	0.47	1.8	10.004	30.3	0.026	58.1
92.1	36.8	0.17	0.97	7.01	56.6	0.02	5.64		95.7	11.1	0.27	3.1	4.03	24.1	0	61.5
85.3	36.9	0.21	2.58	14.4	52.6	0.05	9.98		94	16.8	0.77	7.3	5.16	26.4	0.07	65.4
E					F
CD69+					CD69+				CD69+ CD103+
CD4+	TNFa+ CD4+	IFNg+ CD4+			CD8+	TNFa+ CD8+	IFNg+ CD8+		CD8+	TNFa+ CD8+	IFNg+ CD8+
66.4	69.5	95.9			83.85	95.2	100		63	62.3	57
71.5	77.8	78.8			88.7	100	95.5		58.1	60	70.6
69.8	72.5	90.9			85.8	100	98		61.5	62	54.5
62.7	73.3	86.7			75.9	98	100		65.4	68	68
G							H
CD4+ TNFa+			CD4+ IFNg+				CD8+ TNFa+				CD8+ IFNg+
CD69+	CD69-		CD69+	CD69-			CD69+CD103+	CD69+CD103-	CD69-		CD69+CD103+	CD69+CD103-	CD69-
4.6125	1.5375		0.062308	0.011692			0.26949	0.10647	0.01404		0.0369	0.0231	0
4.46325	0.94675		0.36162	0.04838			0.3066	0.14308	0.06132		0.12673	0.06327	0
3.2296	0.4404		0.2465	0.0435			0.21	0.0966	0.0434		0.10008	0.05994	0.01998
4.99851	1.17249		0.7743	0.0957			0.257309	0.08752	0.0927712		0.1767	0.1333	0
4.39089	1.69911		0.069685	0.007315			0.314017	0.0913333	0.0654398		0.053325	0.025675	0
4.42885	0.62115		0.34817	0.02183			0.2807	0.107187	0.0131127		0.0781	0.0319	0
2.5536	0.8064		0.3276	0.0324			0.24162	0.104299	0.0567807		0.1002	0.04995	0
4.80399	1.27701		0.598	0.052			0.210581	0.081874	0.0444748		0.29652	0.12348	0
4.09355	1.79645		0.26852	0.01148			0.662781	0.154393	0.035826		0.057036	0.024024	0.00294
3.0342	0.8658		0.1182	0.0318			0.343098	0.097902	0		0.0754	0.0546	0
2.16775	0.82225		0.062721	0.006279			0.21182	0.082178	0.046002		0.4118	0.30459	0
4.77256	1.73844		0.70227	0.10773			0.2256	0.074448	0.075952		0.18009	0.08991	0
5.1894	1.0106		0.18373	0.00627			0.534297	0.156891	0.031812		0.055941	0.031059	0
4.91928	1.26072		0.60324	0.05676			0.29445	0.1359	0.02265		0.058464	0.025536	0
2.53528	0.90472		0.0561	0.0099			0.574	0.2132	0.0328		0.1364	0.0847	0
4.46661	1.82439		0.5896	0.0804			0.164772	0.05934	0.051888		0.1278	0.0522	0
