# Supplementary material for: Airway-resident T cells from unexposed individuals cross-recognize SARS-CoV-2
Source: Nat Immunol. 2022 Aug 29;23(9):1324–9. doi: 10.1038/s41590-022-01292-1 (PMC9477726; doi:10.1038/s41590-022-01292-1)
Supplement: Source Data Fig. 3 — Raw data for each graph. [file 41590_2022_1292_MOESM6_ESM.xlsx]

## Sheet: Fig. 3
Fig. 3
A																C
CD4+ TNFa+									CD4+ TNFa+			CD8+ TNFa+				CD4+ TNFa+									CD8+ TNFa+
Spike		NSP7		NSP12		NSP13			all			all				PBMC				BAL					PBMC				BAL
PBMC	BAL	PBMC	BAL	PBMC	BAL	PBMC	BAL		PBMC	BAL		PBMC	BAL			Spike	NSP7	NSP12	NSP13	Spike	NSP7	NSP12	NSP13		Spike	NSP7	NSP12	NSP13	Spike	NSP7	NSP12	NSP13
0	0	0	0	0	0	0	0		0	0		0	0.078			0	0	0	0	0	0	0	0		0	0	0	0	0	0	0	0
0.11	6.15	0.28	6.09	0.14	5.89	0.16	6.2		0.11	6.15		0.174	0.39			0	0	0	0	0	0	0	0		0	0	0	0	0	0	0	0
0	0	0	0.05	0.018	0	0	0		0	0		0.016	0.003			0	0	0	0			1			0	0	0	0	0	0	1	0
0.03	0.074	0	0	0.046	0.11	0.008	0.19		0.03	0.074		0.034	0			0	0	0	0	0	0	0	1		0	0	1	0	1	1	0	0
0	5.41	0	5.05	0.07	3.9	0.18	6.18		0	5.41		0	0.511			0	0	0	0			1	1		0	0	1	0	0		1	1
0	3.67	0	3.36	0	2.99	0	3.44		0	3.67		0	0			0	1	0	0	1		1	1		0	0	1	1			1	1
0.111	6.171	0.091	6.081	1.221	6.511	0.141	6.291		0.111	6.171		0.058	0.4376			0	0	1	0	1	1	1	1		0	0	1	1	1	1	0	1
0.076		0.18		0.26	3.53	0.48	2.9		0.076			0				0	0	0	1	1	1	1	1		0	1	0	1		1	1	1
0.36		0.52		0.64	0.37	0.47			0.36			0.046				0	1	1	1	1	1	1	1		0	1	1	1	1	1	1	1
0.146	2.85	0		0	3.51	0	6.87		0.146	2.85		0	0			1	1	1	1	1	1	1	1		1	1	1	1	1	1	1	1
									0	0		0.007	0.1
									0.28	6.09		0.294	0.21			D
									0	0.05		0	0.034
CD8+ TNFa+									0	0		0.038	0.063			CD4+ IFNg+									CD8+ IFNg+
Spike		NSP7		NSP12		NSP13			0	5.05		0.014	0.401			PBMC				BAL					PBMC				BAL
PBMC	BAL	PBMC	BAL	PBMC	BAL	PBMC	BAL		0	3.36		0.137	0.00515			Spike	NSP7	NSP12	NSP13	Spike	NSP7	NSP12	NSP13		Spike	NSP7	NSP12	NSP13	Spike	NSP7	NSP12	NSP13
0	0.078	0.007	0.1	0.031	0	0.03	0		0.091	6.081		0.016	0.33693			0	0	0	0	0	0	0	0		0	0	0	0	0	0	0	0
0.174	0.39	0.294	0.21	0.094	0	0.071	0.61087		0.18			0				0	0	0	0			0			0	0	0	0	0	0	0	0
0.016	0.003	0	0.034	0.127	0	0	0.028		0.52			0.14				0	0	0	0	0		0	0		0	0	0	0	0		0	0
0.034	0	0.038	0.063	0.018	0.042	0.016	0.097		0			0				0	0	0	0	0	0	1	1		0	0	0	0	0	0	0	0
0	0.511	0.014	0.401	0.108	0.441	0.198	0.453									0	0	0	0			1	1		0	0	0	0	0	0	0	0
0	0	0.137	0.00515	0.077	0	0.057	0.006		0	0		0.031	0			0	0	1	0	1	1	1	1		0	0	0	0			1
0.058	0.4376	0.016	0.33693	0.71	0.376	0.09	0.276		0.14	5.89		0.094	0			0	0	0	1	1	1	1	1		0	1	0	0			1	1
0		0		0	0.853	0	0.723		0.018	0		0.127	0			0	1	1	1	1	1	1	1		0	0	1	0	1	1	0	1
0.046		0.14		0.11	0.4027	0.14			0.046	0.11		0.018	0.042			0	1	1	1	1	1	1	1		0	0	1	0	1	1	1	1
0	0	0		0.1	0.34	0.11	0.82		0.07	3.9		0.108	0.441			1	1	1	1	1	1	1	1		0	0	1	1	1	1	1	1
									0	2.99		0.077	0
									1.221	6.511		0.71	0.376
									0.26	3.53		0	0.853			G						H
									0.64	0.37		0.11	0.4027
									0	3.51		0.1	0.34			CD4+ TNFa+			CD8+ TNFa+			CD4+ IFNg+			CD8+ IFNg+
																BAL non-responders	BAL responders		BAL non-responders	BAL responders		BAL non-responders	BAL responders		BAL non-responders	BAL responders
									0	0		0.03	0			0			0			0			0
									0.16	6.2		0.071	0.61087				0.11			0.174			0.065			0.036
									0	0		0	0.028			0			0.016			0			0
									0.008	0.19		0.016	0.097			0.03			0.034			0			0.014
									0.18	6.18		0.198	0.453				0.36			0			0			0
									0	3.44		0.057	0.006				0			0			0.01			0.032
									0.141	6.291		0.09	0.276				0.111			0.058			0			0
									0.48	2.9		0	0.723				0.076			0			0			0
									0.47			0.14				0			0.046			0			0
									0	6.87		0.11	0.82				0.146			0			0			0
																0			0.007						0
																	0.28			0.294		0				0.104
B																0			0				0.083		0
																0			0.038			0			0
CD4+ IFNg+									CD4+ IFNg+			CD8+ IFNg+					0			0.014		0				0
Spike		NSP7		NSP12		NSP13			all			all					0			0.137			0.01			0.029
PBMC	BAL	PBMC	BAL	PBMC	BAL	PBMC	BAL		PBMC	BAL		PBMC	BAL				0.091			0.016			0.08			0
0	0	0	0	0.011	0	0	0		0	0		0	0				0.18			0			0			0
0.065	0.19	0.083	0.38	0.076	0.094	0.063	0.46		0.065	0.19		0.036	0			0.52			0.14				0.046		0.047
0	0	0	0	0.017	0.055	0	0.062		0	0		0	0.06				0			0		0				0
0	0.074	0	0.077	0	0.28	0	0.19		0	0.074		0.014	0										0
0	0.41	0.01	0.37	0.001	0.15	0.051	0.66		0	0.41		0	0.19			0			0.031						0
0.01	0.29	0.08	0.36	0.036	0.069	0.041	0.066		0.01	0.29		0.032	0.18				0.14			0.094		0.011				0.067
0	0.87	0	0.65	0.082	0.81	0	0.67		0	0.87		0	0.31			0.018			0.127				0.076		0
0		0.046		0.085	1.018	0.032	0.158		0			0				0.046			0.018			0.017			0.035
0		0		0	0	0			0			0					0.07			0.108		0				0
0	0	0		0	0	0	0		0	0		0	0				0			0.077			0.001			0.162
																	1.221			0.81			0.036			0.068
									0	0		0	0				0.26			0			0.082			0
									0.083	0.38		0.104	0.079			0			0.11				0.085		0
									0	0		0	0				0.64			0.1		0				0
CD8+ IFNg+									0	0.077		0	0										0
Spike		NSP7		NSP12		NSP13			0.01	0.37		0	0.11			0			0.03						0
PBMC	BAL	PBMC	BAL	PBMC	BAL	PBMC	BAL		0.08	0.36		0.029	0.15				0.16			0.071		0	0.063			0.014
0	0	0	0	0	0	0	0		0	0.65		0	0.42			0			0						0
0.036	0	0.104	0.079	0.067	0	0.014	0.087		0.046			0				0.008			0.016			0			0
0	0.06	0	0	0	0	0	0.084		0			0.047					0.18			0.198		0	0.051			0.005
0.014	0	0	0	0.035	0	0	0		0			0					0			0.057			0.041			0.057
0	0.19	0	0.11	0	0.14	0.005	0.22										0.141			0.09			0			0
0.032	0.18	0.029	0.15	0.162	0	0.057	0.16		0.011	0		0	0				0.48			0			0.032			0
0	0.31	0	0.42	0.068	0.13	0	0.18		0.076	0.094		0.067	0			0.47			0.14						0.046
0		0		0	0.71	0	0.2		0.017	0.055		0	0				0			0.11		0	0			0
0		0.047		0	0.27	0.046			0	0.28		0.035	0
0	0	0		0	0.034	0	0		0.001	0.15		0	0.14
									0.036	0.069		0.162	0
									0.082	0.81		0.068	0.13
									0.085	1.018		0	0.71
									0	0		0	0.27
									0	0		0	0.034
									0	0		0	0
									0.063	0.46		0.014	0.087
									0	0.062		0	0.084
									0	0.19		0	0
									0.051	0.66		0.005	0.22
									0.041	0.066		0.057	0.16
									0	0.67		0	0.18
									0.032	0.158		0	0.2
									0			0.046
									0	0		0	0
E									F
CD4+ TNFa+									CD4+ IFNg+
Spike		NSP7		NSP12		NSP13			Spike		NSP7		NSP12		NSP13
PBMC	BAL	PBMC	BAL	PBMC	BAL	PBMC	BAL		PBMC	BAL	PBMC	BAL	PBMC	BAL	PBMC	BAL
10	62.5	30	57	30	70	30	77		10	62.5	30	71	40	70	40	77
CD8+ TNFa+									CD8+ IFNg+
Spike		NSP7		NSP12		NSP13			Spike		NSP7		NSP12		NSP13
PBMC	BAL	PBMC	BAL	PBMC	BAL	PBMC	BAL		PBMC	BAL	PBMC	BAL	PBMC	BAL	PBMC	BAL
10	50	30	71	60	60	50	66		0	40	10	40	30	40	10	45
