# Supplementary material for: Airway-resident T cells from unexposed individuals cross-recognize SARS-CoV-2
Source: Nat Immunol. 2022 Aug 29;23(9):1324–9. doi: 10.1038/s41590-022-01292-1 (PMC9477726; doi:10.1038/s41590-022-01292-1)
Supplement: Source Data Fig. 4 — Raw data for each graph. [file 41590_2022_1292_MOESM7_ESM.xlsx]

## Sheet: Fig. 4
Fig. 4
A
CD4+ TNFa+					CD8+ TNFa+
PBMC ON		PBMC 10d			PBMC ON		PBMC 10d
BAL non-responder	BAL responders	BAL non-responder	BAL responders		BAL non-responder	BAL responders	BAL non-responder	BAL responders
0.022			1.07		0.004			0.11
0.083		0.973			0.00346		0.068
0			1.129		0			0.467
0.00016		0.75			0		0.057
	0.219634		0.679			0.04792		0.039
	0.14	1.306				0.0369	0.088
	0.03822	0.731				0.14119	0.072
	0.121		1.431			0.01397		0.12
	0.0037308		1.555			0.01366		0.08
	0.00772		1.11469			0		0.25
B
CD4+ IFNg+					CD8+ IFNg+
PBMC ON		PBMC 10d			PBMC ON		PBMC 10d
BAL non-responder	BAL responders	BAL non-responder	BAL responders		BAL non-responder	BAL responders	BAL non-responder	BAL responders
0			0.15242		0			0.029
0.126		0.08			0.04946		0
0			0.44		0			0.118
0.00816		0.28			0		0
	0.049634		0.051			0.02422		0.023
	0.2076	0				0.056	0
	0	0.008				0.00872	0
	0.0378		0.43185			0		0.12
	0.01		0.18443			0.01276		0
	0.01412		0.343			0		0.296
C
HCoV
229E		NL63		OC43		HKU1
BAL non-responder	BAL responders	BAL non-responder	BAL responders	BAL non-responder	BAL responders	BAL non-responder	BAL responders
579.23		395.81		741.92		54.29
53.3		22.6		841.13		218.93
416.67		219.05		569.44		974.53
409.37		116.67		780.01		237.17
	1517.99		95.97		1030.1		42.45
	945.89		967.2		770.49		174.87
	739.85		262.8		1064.39		535.36
	484.28		337.29		3845.24		1667.46
	1730.5		909.98		5343.58		391.45
D
SarsCoV2
Spike		N
BAL non-responder	BAL responders	BAL non-responder	BAL responders
0.55		0.64
0.55		0.64
0.55		0.64
0.55		0.64
	1.54		0.64
	0.55		0.64
	0.55		0.64
	0.55		0.64
	0.55		0.64
