# Supplementary material for: Airway-resident T cells from unexposed individuals cross-recognize SARS-CoV-2
Source: Nat Immunol. 2022 Aug 29;23(9):1324–9. doi: 10.1038/s41590-022-01292-1 (PMC9477726; doi:10.1038/s41590-022-01292-1)
Supplement: Source Data Extended Data Fig. 1 — Raw data for each graph. [file 41590_2022_1292_MOESM8_ESM.xlsx]

## Sheet: Ext. Data Fig. 1
Ext. Data Fig. 1
B						D							F
						TNFa+			IFNg+				CD4			CD8
CD4		CD8				CD4	CD8		CD4	CD8			TNFa+	IFNg+		TNFa+	IFNg+
TNFα	IFNγ	TNFα	IFNγ			0	0.078		0	0			0	0		0.078	0
0	0	0	0			6.15	0.39		0.19	0			6.15	0.19		0.39	0
0	0	0	0			0	0.003		0	0.06			0	0		0.003	0.06
0.19	0	0	0			0.074	0		0.074	0			0.074	0.074		0	0
0	0	0.033	0.066			5.41	0.511		0.41	0.19			5.41	0.41		0.511	0.19
0.1	0	0.029	0			3.67	0		0.29	0.18			3.67	0.29		0	0.18
0.11	0	0.025	0			6.171	0.4376		0.87	0.31			6.171	0.87		0.4376	0.31
0.049	0	0.084	0
0.58	0.012	0.037	0
0.2	0	0	0			2.85	0		0	0			2.85	0		0	0
0.45	0	0	0
						0	0.1		0	0			0	0		0.1	0
						6.09	0.47079		0.38	0.079			6.09	0.38		0.47079	0.079
E						0.05	0.034		0	0			0.05	0		0.034	0
CD4+ TNFa+ IFNg+						0	0.063		0.077	0			0	0.077		0.063	0
Spike	NSP7	NSP12	NSP13			5.05	0.401		0.37	0.11			5.05	0.37		0.401	0.11
0	0	0	0			3.36	0.00515		0.36	0.15			3.36	0.36		0.00515	0.15
0.24	0.34	0.094	0.51			6.081	0.33693		0.65	0.42			6.081	0.65		0.33693	0.42
0	0	0	0
0	0	0.055	0
0.39	0.37	0.11	0.63
0.21	0.36	0.069	0.13
1.19	0.96	1.02	0.94			0	0		0	0			0	0		0	0
		0.91	0.56			5.89	0		0.094	0			5.89	0.094		0	0
		0.096				0	0		0.055	0			0	0.055		0	0
0.56		0	0			0.11	0.042		0.28	0			0.11	0.28		0.042	0
						3.9	0.441		0.15	0.14			3.9	0.15		0.441	0.14
CD8+ TNFa+ IFNg+						2.99	0		0.069	0			2.99	0.069		0	0
Spike	NSP7	NSP12	NSP13			6.511	0.376		0.81	0.13			6.511	0.81		0.376	0.13
0	0	0	0			3.53	0.853		1.018	0.71			3.53	1.018		0.853	0.71
0	0.079	0	0.087			0.37	0.4027		0	0.27			0.37	0		0.4027	0.27
0.03	0	0	0			3.51	0.34		0	0.034			3.51	0		0.34	0.034
0.031	0	0	0
0.13	0.065	0.047	0.2			0	0		0	0			0	0		0	0
0.18	0.15	0	0			6.2	0.61087		0.46	0.087			6.2	0.46		0.61087	0.087
0.16	0.093	0.17	0.13			0	0.028		0.062	0.084			0	0.062		0.028	0.084
		0.78	0.27			0.19	0.097		0.19	0			0.19	0.19		0.097	0
		0.27				6.18	0.453		0.66	0.22			6.18	0.66		0.453	0.22
0		0.034	0			3.44	0.006		0.066	0.16			3.44	0.066		0.006	0.16
						6.291	0.276		0.67	0.18			6.291	0.67		0.276	0.18
						2.9	0.723		0.158	0.2			2.9	0.158		0.723	0.2
						6.87	0.82		0	0			6.87	0		0.82	0
H
CD4+ TNFa+ CD40L+
Spike	NSP7	NSP12	NSP13
0.34	0	0	0
2.41	2.54	1.68	2.97
0.1	0.12	0	0
0.074	0	0.055	0
2.53	1.56	1.24	2.65
1.85	1.22	0.76	1.91
3.44	2.95	2.99	3.26
		3.17	2.46
		0.19
1.11		0.88	3.41
CD4+ IFNg+ CD40L+
Spike	NSP7	NSP12	NSP13
0.34	0.19	0	0.18
0.047	0.24	0.094	0.36
0	0	0	0
0	0	0.055	0
0.24	0.28	0.14	0.76
0.36	0.18	0.14	0.2
0.708	0.408	0.608	0.578
		0.94	0.68
		0.096
0		0	0
