# Supplementary material for: Airway-resident T cells from unexposed individuals cross-recognize SARS-CoV-2
Source: Nat Immunol. 2022 Aug 29;23(9):1324–9. doi: 10.1038/s41590-022-01292-1 (PMC9477726; doi:10.1038/s41590-022-01292-1)
Supplement: Source Data Extended Data Fig. 2 — Raw data for each graph. [file 41590_2022_1292_MOESM9_ESM.xlsx]

## Sheet: Ext. Data Fig. 2
Ext. Data Fig. 2
A
CD69+ TNFa+ CD4+					CD69+ IFNg+ CD4+
Spike	NSP7	NSP12	NSP13		Spike	NSP7	NSP12	NSP13
75	72.1	69.5	83.7		84.2	90.5	95.9	96.7
82.5	77.7	77.8	79.6		88.2	94.1	78.8	91.4
78	76	72.5	73.7		85	91	90.9	85
81	79	73.3	71		89	92	86.7	88
B
CD69+ CD103+ TNFa+ CD8+					CD69+ CD103+ IFNg+ CD8+
Spike	NSP7	NSP12	NSP13		Spike	NSP7	NSP12	NSP13
65	62.3	62.3	58.8		66.7	58	57	55
50	70	60	62.5		71	69.6	70.6	77.3
60	60	62	63.6		50	58	54.5	66.7
59.7	54	68	62		56	62	68	71
