# Supplementary material for: Airway-resident T cells from unexposed individuals cross-recognize SARS-CoV-2
Source: Nat Immunol. 2022 Aug 29;23(9):1324–9. doi: 10.1038/s41590-022-01292-1 (PMC9477726; doi:10.1038/s41590-022-01292-1)
Supplement: Source Data Extended Data Fig. 3 — Raw data for each graph. [file 41590_2022_1292_MOESM10_ESM.xlsx]

## Sheet: Ext. Data Fig. 3
Ext. Data Fig. 3
A											B
CD69+ TNFa+ CD4+					CD69+ TNFa+ CD8+						CD69+ IFNg+ CD4+					CD69+ IFNg+ CD8+
Spike	NSP7	NSP12	NSP13		Spike	NSP7	NSP12	NSP13			Spike	NSP7	NSP12	NSP13		Spike	NSP7	NSP12	NSP13
4.38	8.4	13.7	12.6		5.8	12.9	7.71	6.27			2.86	10	14.4	18.3		10.1	15.4	17.1	22.5
9.19	13.85	15.8	17.4		7.98	5.26	12.9	6.7			5	6	8.07	15.6		14.1	20	20.3	22.7
5.64	8.2	11.8	14.1		6.1	12.4	6.48	5.76			2.3	8.2	7.04	17.2		19.09	18.2	23.4	14.7
16	4.31	17	16.1		12.1	11.3	9.61	5.58			11.4	4	4.26	9.6		11.3	17.1	18.3	22.8
C									D
CD4+ TNFa+				CD8+ TNFa+					CD4+ IFNg+				CD8+ IFNg+
PBMC ON	PBMC 10d	BAL		PBMC ON	PBMC 10d	BAL			PBMC ON	PBMC 10d	BAL		PBMC ON	PBMC 10d	BAL
0	1.95	0		0	0.63	0.078			0	0.256	0		0	0.155	0
0.11	1.28	6.15		0.174	0	0.39			0.065	0.023	0.19		0.036	0.036	0
0	1.48	0		0.016	0.7	0.003			0	0.15338	0		0	0.393	0.06
0.03	1.05	0.074		0.034	0.98	0			0	0.6	0.074		0.014	0.76	0
0	3.46	5.41		0	0.46	0.511			0	0.19	0.41		0	0.128	0.19
0	1.1	3.67		0	0.09	0			0.01	0.229	0.29		0.032	0.082	0.18
0.111	1.69	6.171		0.058	0.14	0.4376			0	0.23	0.87		0	0.147	0.31
0.076	0.58			0	0.083				0	0.059			0	0.0041
0.36	0.08			0.046	0				0	0.073			0	0.04
0.146	0.36	2.85		0	0	0			0	0	0		0	0.138	0
0	7.75	0		0.007	0.47	0.1			0	0.296	0		0	0.095	0
0.28	1.5	6.09		0.294	0	0.47079			0.083	0	0.38		0.104	0	0.079
0	0.39	0.05		0	0.73	0.034			0	0.03438	0		0	0.063	0
0	0.67	0		0.038	0.82	0.063			0	0.21	0.077		0	0.47	0
0	2.19	5.05		0.014	0.06	0.401			0.01	0.046	0.37		0	0	0.11
0	1.15	3.36		0.137	0.059	0.00515			0.08	0.039	0.36		0.029	0.024	0.15
0.091	0	6.081		0.016	0.47	0.33693			0	0.016	0.65		0	0.247	0.42
0.18	0.57			0	0.23				0.046	0.031			0	0.007
0.52	0.24			0.14	0	0.14			0	0.017			0.047	0
0				0		0			0				0
0	2.35	0		0.031	0.87	0			0.011	0.766	0		0	0.515	0
0.14	1.42	5.89		0.094	0.05	0			0.076	0.056	0.094		0.067	0.031	0
0.018	1.14	0		0.127	0.62	0			0.017	0.09338	0.055		0	0.263	0
0.046	3.64	0.11		0.018	1.6	0.042			0	0.7	0.28		0.035	0.84	0
0.07	2.71	3.9		0.108	0.48	0.441			0.001	0.29	0.15		0	0.012	0.14
0	1.69	2.99		0.077	0.185	0			0.036	1.709	0.069		0.162	0.053	0
1.221	0.62	6.511		0.81	0.69	0.376			0.082	0.19	0.81		0.068	0.147	0.13
0.26	0.99	3.53		0	0.37	0.853			0.085	0.053	1.018		0	0.0032	0.71
0.64	0.54	0.37		0.11	0.01	0.4027			0	0.17	0		0	0.13	0.27
0	0.96	3.51		0.1	0.7	0.34							0	0.021	0.034
0	3.25	0		0.03	0.77	0			0	0	0		0	0.155	0
0.16	2.57	6.2		0.071	0	0.61087			0	0	0		0.014	0.008	0.087
0	0.69	0		0	0.11	0.028			0	0.186	0		0	0	0.084
0.008	0.76	0.19		0.016	0.57	0.097			0.063	0.088	0.46		0	0.52	0
0.18	2.47	6.18		0.198	0.09	0.453			0	0.15338	0.062		0.005	0.084	0.22
0	0.78	3.44		0.057	0.155	0.006			0	0.35	0.19		0.057	0.072	0.16
0.141	0	6.291		0.09	1.04	0.276			0.051	0.22	0.66		0	0	0.18
0.48	1.59	2.9		0	0.084	0.723			0.041	0.048	0.066		0	0.084	0.2
0.47	0.07			0.14	0				0	0.031	0.67		0.046	0.051
0	1.03	6.87		0.11	0.24	0.82			0.032	0.3	0.158		0	0	0
E													F
CD4+ TNFa+						CD8+ TNFa+							CD4+ IFNg+						CD8+ IFNg+
PBMC ON	BAL					PBMC ON	BAL						PBMC ON	BAL					PBMC ON	BAL
	Spike	NSP7	NSP12	NSP13			Spike	NSP7	NSP12	NSP13				Spike	NSP7	NSP12	NSP13			Spike	NSP7	NSP12	NSP13
0	0					0	0.078						0	0					0	0
0.11	6.15					0.174	0.39						0.065	0.19					0.036	0
0	0					0.016	0.003						0	0					0	0.06
0.03	0.074					0.034	0						0	0.074					0.014	0
0	5.41					0	0.511						0	0.41					0	0.19
0	3.67					0	0						0.01	0.29					0.032	0.18
0.111	6.171					0.058	0.4376						0	0.87					0	0.31
0.076						0							0						0
0.36						0.046							0						0
0.146	2.85					0	0						0	0					0	0
0		0				0.007		0.1					0		0				0		0
0.28		6.09				0.294		0.47079					0.083		0.38				0.104		0.079
0		0.05				0		0.034					0		0				0		0
0		0				0.038		0.063					0		0.077				0		0
0		5.05				0.014		0.401					0.01		0.37				0		0.11
0		3.36				0.137		0.00515					0.08		0.36				0.029		0.15
0.091		6.081				0.016		0.33693					0		0.65				0		0.42
0.18						0							0.046						0
0.52						0.14							0						0.047
0						0							0						0
0			0			0.031			0				0.011			0			0			0
0.14			5.89			0.094			0				0.076			0.094			0.067			0
0.018			0			0.127			0				0.017			0.055			0			0
0.046			0.11			0.018			0.042				0.0111			0.28			0.035			0
0.07			3.9			0.108			0.441				0.001			0.15			0			0.14
0			2.99			0.077			0				0.036			0.069			0.162			0
1.221			6.511			0.81			0.376				0.082			0.81			0.068			0.13
0.26			3.53			0			0.853				0.085			1.018			0			0.71
0.64			0.37			0.11			0.4027				0			0			0			0.27
0			3.51			0.1			0.34				0			0			0			0.034
0				0		0.03				0			0				0		0				0
0.16				6.2		0.071				0.61087			0.063				0.46		0.014				0.087
0				0		0				0.028			0				0.062		0				0.084
0.008				0.19		0.016				0.097			0				0.19		0				0
0.18				6.18		0.198				0.453			0.051				0.66		0.005				0.22
0				3.44		0.057				0.006			0.041				0.066		0.057				0.16
0.141				6.291		0.09				0.276			0				0.67		0				0.18
0.48				2.9		0				0.723			0.032				0.158		0				0.2
0.47						0.14							0						0.046
0				6.87		0.11				0.82			0				0		0				0
G													H
CD4+ TNFa+						CD8+ TNFa+							CD4+ IFNg+						CD8+ IFNg+
PBMC 10d	BAL					PBMC 10d	BAL						PBMC 10d	BAL					PBMC 10d	BAL
	Spike	NSP7	NSP12	NSP13			Spike	NSP7	NSP12	NSP13				Spike	NSP7	NSP12	NSP13			Spike	NSP7	NSP12	NSP13
1.95	0					0.63	0.078						0.256	0					0.155	0
1.28	6.15					0	0.39						0.023	0.19					0.036	0
1.48	0					0.7	0.003						0.15338	0					0.393	0.06
1.05	0.074					0.98	0						0.6	0.074					0.76	0
3.46	5.41					0.46	0.511						0.19	0.41					0.128	0.19
1.1	3.67					0.09	0						0.229	0.29					0.082	0.18
1.69	6.171					0.14	0.4376						0.23	0.87					0.147	0.31
0.58						0.083							0.059						0.0041
0.08						0							0.073						0.04
0.36	2.85					0	0						0	0					0.138	0
7.75		0				0.47		0.1					0.296		0				0.095		0
1.5		6.09				0		0.47079					0		0.38				0		0.079
0.39		0.05				0.73		0.034					0.03438		0				0.063		0
0.67		0				0.82		0.063					0.21		0.077				0.47		0
2.19		5.05				0.06		0.401					0.046		0.37				0		0.11
1.15		3.36				0.059		0.00515					0.039		0.36				0.024		0.15
0		6.081				0.47		0.33693					0.016		0.65				0.247		0.42
0.57						0.23							0.031						0.007
0.24						0							0.017						0
2.35			0			0.87			0				0.766			0			0.515			0
1.42			5.89			0.05			0				0.056			0.094			0.031			0
1.14			0			0.62			0				0.09338			0.055			0.263			0
3.64			0.11			1.6			0.042				0.7			0.28			0.84			0
2.71			3.9			0.48			0.441				0.29			0.15			0.012			0.14
1.69			2.99			0.185			0				1.709			0.069			0.053			0
0.62			6.511			0.69			0.376				0.19			0.81			0.147			0.13
0.99			3.53			0.37			0.853				0.053			1.018			0.0032			0.71
0.54			0.37			0.01			0.4027				0.17			0			0.13			0.27
0.96			3.51			0.7			0.34				0			0			0.021			0.034
3.25				0		0.77				0			0.186				0		0.155				0
2.57				6.2		0				0.61087			0.088				0.46		0.008				0.087
0.69				0		0.11				0.028			0.15338				0.062		0				0.084
0.76				0.19		0.57				0.097			0.35				0.19		0.52				0
2.47				6.18		0.09				0.453			0.22				0.66		0.084				0.22
0.78				3.44		0.155				0.006			0.048				0.066		0.072				0.16
0				6.291		1.04				0.276			0.031				0.67		0				0.18
1.59				2.9		0.084				0.723			0.3				0.158		0.084				0.2
0.07						0							0.038						0.051
1.03				6.87		0.24				0.82			0				0		0				0
