# Supplementary material for: Airway-resident T cells from unexposed individuals cross-recognize SARS-CoV-2
Source: Nat Immunol. 2022 Aug 29;23(9):1324–9. doi: 10.1038/s41590-022-01292-1 (PMC9477726; doi:10.1038/s41590-022-01292-1)
Supplement: Source Data Extended Data Fig. 4 — Raw data for each graph. [file 41590_2022_1292_MOESM11_ESM.xlsx]

## Sheet: Ext. Data Fig. 4
Ext. Data Fig. 4
A			B							C
CD4+ TNFa+			Spn-specific CD4			Flu-specific CD4				Days post Spn	CD4+ TNFa+
NSP12			IFNγ	TNFα		IFNγ	TNFα			46	0.23221
0			0.092701	0.230117		0.612886	0.720517			43	0.140708
5.89			0.33334	0.459611		0.899001	1.02879			43	0.661914
0			2.27786	4.37136		1.02571	1.15777			43	0.065833
0.11			0.610527	1.14551		0.988648	1.21502			38	0.308952
3.9			0.983425	1.60122		0	0.492394			36
2.99			0.143112	0.750939		1.35876	1.55655			48	0.48014
6.511				0.58111		0.833562	1.66781			49	0.210625
3.53			0.012665	0.231364		0.044383	0.824435			36	0.48288
0.37			0.486602	0.600337		0.302759	1.27752			41	0.196464
3.51				0.468404		1.36389	2.35322			36	0.433974
			0.158753	0.389723			0.205979			43	0.315457
				1.93918		0.096467	0.487283			43	0.575658
				3.49674		0.44907	0.612179			36	0.382865
			0.04099	0.036449		0.488123	0.466435			36	0.792752
				3.01464		0.76085	0.850723			41	0.622315
			0.095366	0.943743		0.806178	2.32439			26	1.09489
				0.088541		0.382505	0.718052			36	0.62903
			0.201005	0.95891		0.677711	1.90138			35	0.131752
			0.066138	2.05079		0.319604	0.722345			36	0.492292
			0.11467	0.926958						16	1.18229
			1	1.84						58	0.841009
				2.31						28	0.281393
										28	0.296485
										80	0.27
										66	0.11
										113	0.2
